# Supplementary material for: Increased Use of Porch or Backyard Nature during COVID-19 Associated with Lower Stress and Better Symptom Experience among Breast Cancer Patients
Source: Int J Environ Res Public Health. 2021 Aug 28;18(17):9102. doi: 10.3390/ijerph18179102 (PMC8430585; doi:10.3390/ijerph18179102)
Supplement: Supplementary file 1 [file ijerph-18-09102-s001.zip]

Archive with 1 entries (1 files):
- ijerph-1329417-supplementary.xlsx
