# Supplementary material for: Increased Use of Porch or Backyard Nature during COVID-19 Associated with Lower Stress and Better Symptom Experience among Breast Cancer Patients
Source: Int J Environ Res Public Health. 2021 Aug 28;18(17):9102. doi: 10.3390/ijerph18179102 (PMC8430585; doi:10.3390/ijerph18179102)
Supplement: Supplementary file 1 [file ijerph-18-09102-s001.zip › ijerph-1329417-supplementary.xlsx]

## Sheet: Data_Release_27Aug2021
record_id	pa_walk_n_tm	pa_bike_lm	pa_walk_n_lm	parks_tm	gardens_tm	neigh_tm	home_tm	gyms_tm	animals_tm	parks_lm	gardens_lm	neigh_lm	home_lm	gyms_lm	birdwatch_tm	birdsong_tm	smell_tm	backyard_tm	birdwatch_lm	birdsong_lm	smell_lm	greenery_lm	backyard_lm	diagnosis_1___1	diagnosis_1___2	diagnosis_1___3	diagnosis_1___4	diagnosis_1___5	diagnosis_1___6	diagnosis_1___7	diagnosis_1___8	diagnosis_1___9	diagnosis_1___10	diagnosis_1___11	diagnosis_1___12	diagnosis_2	diagnosis_3	diagnosis_4___1	diagnosis_4___2	diagnosis_4___3	diagnosis_4___4	diagnosis_4___6	diagnosis_4___7	demo_1	demo_3___1	demo_3___2	demo_3___3	demo_3___4	demo_3___6
1	5	1	5	4	3	5	4	5	4	4	2	5	5	2	3	3	4	3	4	4	4	5	3	0	1	0	0	0	0	1	0	0	0	0	0	55	2	0	1	1	1	0	0	58	1	0	0	0	0
2	5	1	5	4	2	5	5	3	5	2	2	5	5	2	3	3	4	2	3	5	4	4	2	1	0	1	0	0	0	1	0	0	0	0	0	47	2	1	1	1	1	0	1	66	1	0	0	0	0
3	5	1	4	2	2	5	5	2	3	2	2	3	5	2	5	5	5	5	5	5	5	5	5	0	1	0	0	0	0	1	0	0	1	0	0	70	3	0	1	1	1	0	0	78	1	0	0	0	0
4	5	1	5	4	2	4	4	5	4	5	2	5	4	2	3	3	4	5	3	3	4	4	5	0	1	0	1	0	0	1	0	0	0	0	0	52	5	1	1	0	1	0	0	60	1	0	0	0	0
5	5	1	5	3	2	4	4	2	4	3	2	3	5	2	3	3	3	3	4	3	3	4	4	0	1	0	0	0	0	1	0	1	0	0	0	50	3	0	0	1	1	0	0	57	1	0	0	0	0
6	2	1	4	3	2	3	2	5	2	3	2	5	3	2	3	3	3	2	4	4	4	4	4	0	1	0	0	0	0	0	0	0	0	0	0	62	3	0	1	1	1	0	0	79	1	0	0	0	0
7	4	1	5	4	3	5	5	2	4	4	2	5	5	2	4	2	4	5	5	3	5	5	5	0	1	0	0	0	0	1	0	0	0	0	0	24	2	1	1	1	1	0	0	34	1	0	0	0	0
9	5	1	4	5	3	5	5	2	4	4	2	4	5	2	5	4	5	4	5	4	5	5	4	0	0	0	0	0	0	0	0	0	0	0	1	33	1	0	0	1	0	0	0	74	1	0	0	0	0
10	3	2	3	3	3	5	5	5	5	2	2	4	5	2	4	4	4	5	4	4	4	5	5	0	1	0	0	0	0	1	0	0	0	0	0	60	2	1	0	1	0	0	0	65	1	0	0	0	0
12	5	5	5	5	3	5	4	5	3	5	4	5	5	2	5	4	5	5	5	5	5	5	5	0	1	0	0	0	0	0	0	0	0	0	0	55	1	0	0	1	0	0	0	62	1	0	0	0	0
14	5	1	5	4	2	5	4	3	5	4	2	5	5	2	3	5	4	4	4	5	5	5	5	0	1	0	1	0	0	0	1	0	0	0	0	62	5	1	0	0	0	1	1	67	1	0	0	0	0
16	5	1	4	4	4	5	4	5	5	3	2	3	5	2	5	5	5	5	5	5	5	5	5	0	1	0	0	0	0	1	0	0	1	0	0	66	2	0	0	1	1	0	0	68	1	0	0	0	0
17	4	2	3	3	3	5	4	2	2	2	2	4	2	2	4	4	4	4	4	3	3	4	4	0	1	0	1	0	1	1	0	0	0	0	0	47	5	1	1	1	1	1	1	49	1	0	0	0	0
19	3	1	4	3	2	4	3	5	2	3	2	5	3	2	4	4	4	4	5	5	3	4	4	0	1	0	0	0	1	1	0	1	0	0	0	38	1	0	0	1	0	0	0	43	1	0	0	0	0
20	4	1	5	2	2	5	5	5	2	2	2	5	5	2	5	5	5	3	5	5	5	5	4	0	1	0	0	0	0	1	0	0	0	0	0	71	1	0	1	1	1	0	0	75	1	0	0	0	0
21	4	1	4	3	2	4	4	2	4	2	2	4	4	2	4	4	4	4	4	4	4	5	4	0	1	0	0	0	0	1	0	0	1	0	0	69	2	0	1	1	0	0	0	71	1	0	0	0	0
22	2	1	1	2	2	4	2	3	2	2	2	2	2	2	3	3	5	2	4	5	5	5	2	0	0	0	0	0	0	0	0	0	0	0	1	58	2	1	1	1	0	0	0	83	0	0	1	0	0
23	5	1	5	5	3	5	5	4	5	4	2	5	5	2	4	4	4	4	5	5	5	5	5	0	1	0	0	0	0	0	1	0	0	0	0	70	1	1	1	1	0	0	1	74	1	0	0	0	0
24	5	1	5	4	2	5	5	3	2	3	2	5	5	2	5	5	4	2	5	5	5	4	2	1	0	0	0	0	0	1	0	1	0	0	0	46	3	1	1	1	1	0	0	68	1	0	0	0	0
25	4	1	5	5	3	5	4	2	2	5	3	5	4	2	5	3	5	2	5	3	5	5	2	0	1	0	0	0	0	0	0	0	0	0	0	54	3	0	1	1	0	0	0	59	1	0	0	0	0
27	3	4	1	4	2	4	5	4	5	2	2	2	5	2	5	5	5	5	4	4	5	5	4	0	1	0	0	1	0	1	0	0	0	0	0	58	4	1	1	1	0	0	0	63	1	0	0	0	0
28	3	1	2	3	2	3	5	2	2	2	2	3	5	2	4	4	4	5	4	4	4	5	5	0	1	1	0	0	0	0	0	1	0	0	0	42	1	0	1	1	0	0	0	62	0	0	0	1	0
29	2	1	2	2	2	3	2	3	2	2	2	3	2	2	4	4	3	3	4	4	3	4	2	0	1	0	0	0	0	0	0	0	0	0	1	77	2	0	1	1	1	0	0	80	1	0	0	0	0
30	3	1	2	2	2	5	5	2	2	2	2	3	5	2	5	5	5	5	5	5	5	5	5	0	1	0	1	0	0	1	0	1	0	0	0	50	3	0	0	1	0	0	0	77	1	0	0	0	0
31	4	1	4	4	3	4	5	2	2	2	2	4	5	2	5	5	5	5	5	5	5	5	5	0	1	0	0	0	0	0	1	0	0	0	0	35	3	1	1	1	0	0	0	42	1	0	0	0	0
34	5	1	4	3	2	5	4	4	3	2	2	5	4	2	5	5	5	4	5	5	5	5	5	0	1	0	0	0	0	1	0	0	0	0	0	63	3	1	1	1	1	0	0	74	1	0	0	0	0
35	5	1	5	4	3	5	5	2	3	4	2	5	5	2	5	5	5	5	5	5	5	5	5	0	1	0	0	0	0	1	0	1	0	0	0	59	3	0	1	0	0	0	0	65	1	0	0	0	0
36	5	1	5	4	3	5	5	5	5	5	2	5	5	2	4	4	4	5	5	5	5	5	5	0	1	0	0	0	0	1	0	0	0	0	0	51	3	0	1	1	1	0	0	60	1	0	0	0	0
37	5	1	4	4	2	5	5	4	2	2	2	5	4	2	5	4	2	4	5	5	5	5	5	0	1	0	0	0	0	1	0	1	0	0	0	65	2	0	1	1	1	0	1	69	1	0	0	0	0
39	3	1	5	3	2	3	4	5	3	5	2	5	4	2	3	3	3	3	3	3	3	3	5	0	1	0	0	0	0	1	0	0	0	0	0	50	2	0	0	1	1	0	0	56	1	0	0	0	0
40	5	2	5	5	5	5	5	2	5	5	2	5	5	2	5	5	5	5	5	5	5	5	5	0	1	0	0	0	0	1	0	1	1	0	0	58	2	1	0	1	0	0	0	61	0	0	0	1	0
43	3	1	3	4	2	5	4	2	2	2	2	2	5	2	5	4	5	5	5	3	4	4	4	0	1	0	0	0	0	1	0	1	0	0	0	70	2	1	0	1	0	0	0	72	0	0	1	0	0
45	2	1	2	2	3	3	4	2	3	2	2	3	4	2	3	4	4	4	4	4	3	4	3	0	1	0	0	0	0	0	0	0	0	0	0	55	2	0	1	1	0	0	0	61	1	0	0	0	0
46	3	1	5	3	3	5	3	5	3	2	2	4	2	2	2	2	4	2	2	3	4	2	3	0	1	0	0	0	0	1	0	0	0	1	0	46	4	1	1	1	0	0	0	72	1	0	0	0	0
48	3	1	1	3	3	4	4	3	5	2	2	3	4	2	5	4	4	4	4	4	4	4	3	0	1	0	0	0	1	0	1	0	0	0	0	43	3	1	0	1	0	0	0	47	1	0	0	0	0
49	3	4	3	5	4	4	5	4	5	5	4	4	5	2	5	5	5	5	5	5	5	5	5	1	0	0	0	0	0	1	0	0	0	0	0	47	2	0	0	1	0	0	1	57	1	0	0	0	0
50	3	1	3	4	4	5	5	5	4	3	2	3	4	2	5	5	5	5	5	5	5	5	4	0	1	0	0	0	0	1	0	0	0	0	0	50	2	0	1	1	1	0	0	60	1	0	0	0	0
51	1	3	1	2	2	2	2	2	2	2	2	4	4	2	4	5	5	2	4	5	5	5	2	0	1	0	1	0	0	1	0	1	0	0	0	56	3	1	1	1	1	0	0	63	1	0	0	0	0
52	5	2	5	5	2	5	4	4	2	5	2	5	4	2	5	5	4	4	5	5	4	4	4	0	1	0	0	0	0	0	0	0	0	0	0	49	1	0	0	1	0	0	0	62	1	0	0	0	0
53	4	1	5	5	2	5	3	5	2	5	2	5	3	2	4	4	3	2	4	5	4	3	5	0	1	0	1	0	0	1	0	0	0	0	0	47	5	0	0	1	1	0	0	53	1	0	0	0	0
54	3	1	3	3	2	4	4	5	3	3	2	4	4	2	5	4	5	5	5	4	5	5	5	0	1	0	0	0	0	1	0	0	0	0	0	55	2	0	0	1	1	0	1	56	1	0	0	0	0
57	5	1	5	2	2	4	5	4	5	2	2	5	4	2	3	4	5	5	4	5	5	5	5	1	0	0	0	0	0	1	0	1	0	0	0	50	3	1	1	1	1	0	0	70	1	0	0	0	0
58	4	1	4	2	3	4	3	5	5	2	2	5	5	2	5	5	5	4	5	5	5	5	5	0	1	0	1	0	0	1	0	0	0	0	0	65	5	0	0	0	1	0	0	73	1	0	0	0	0
59	4	4	4	3	2	4	5	5	3	3	2	5	5	2	5	5	5	5	5	5	5	5	4	0	1	0	1	0	0	0	0	0	0	0	0	36	3	0	0	1	1	0	0	44	1	0	0	0	0
60	4	5	4	3	2	4	5	4	4	5	3	5	5	2	4	3	3	5	5	4	2	5	5	0	1	0	0	0	0	0	0	0	0	0	0	61	1	0	0	1	0	0	0	63	1	0	0	0	0
62	5	2	5	4	3	5	5	5	5	4	2	5	5	2	4	4	4	5	5	5	5	5	5	0	1	0	0	0	0	0	0	1	0	0	0	62	3	0	0	0	1	0	0	65	1	0	0	0	0
63	3	1	5	2	2	3	4	5	3	5	3	5	5	2	2	3	3	4	5	5	5	5	5	0	0	0	0	0	0	1	0	0	0	0	0	68	3	0	1	1	1	0	0	78	1	0	0	0	0
64	5	1	5	4	2	5	5	4	5	3	2	4	5	2	4	4	4	5	4	5	4	5	5	0	1	0	0	0	0	1	0	0	0	0	0	71	3	1	1	1	1	0	0	74	0	1	0	0	0
66	4	2	3	5	4	5	5	4	5	4	3	4	4	2	4	4	4	4	5	5	5	5	5	1	0	1	0	0	1	0	0	0	0	0	0	39	2	1	1	1	1	0	0	47	1	0	0	0	0
67	3	2	5	3	3	3	4	4	2	2	2	5	5	2	5	5	5	4	5	5	5	5	5	0	1	0	0	0	0	1	0	0	0	0	0	47	2	0	1	1	0	0	0	64	0	0	1	0	0
68	5	1	4	3	4	3	4	2	4	4	2	5	4	2	4	4	3	5	4	4	4	4	5	0	1	0	0	0	0	1	0	0	0	0	0	64	2	0	1	1	1	0	0	65	1	0	0	0	0
71	1	1	1	2	2	3	5	2	3	2	2	2	4	2	2	5	2	4	3	5	2	2	3	0	0	0	0	0	0	0	0	1	1	0	0	42	4	1	1	1	1	0	0	60	1	0	0	0	0
77	2	1	1	2	2	2	5	5	5	2	2	2	5	2	4	5	5	3	3	5	5	3	5	0	1	0	1	0	0	1	0	0	0	0	0	46	5	1	0	0	1	1	0	49	1	0	0	0	0
78	2	1	5	5	2	3	4	5	2	2	2	5	5	2	2	2	2	5	5	5	2	5	5	0	1	0	0	0	0	0	0	0	0	0	0	47	2	0	0	1	0	0	0	69	0	0	1	0	0
79	3	2	2	4	3	4	5	3	5	3	2	3	4	2	4	5	5	5	4	4	4	4	4	0	0	0	1	1	0	1	1	0	1	0	0	46	4	1	1	1	1	0	1	48	1	0	0	0	0
80	4	1	3	4	2	5	4	2	4	3	2	4	5	2	4	4	3	4	4	4	3	5	5	0	1	0	0	0	0	1	0	0	0	0	0	55	3	1	1	1	1	0	0	64	1	0	0	0	0
[truncated: 32 more columns]
